# Supplementary material for: Association mapping for agronomic traits in six-rowed spring barley from the USA harvested in Kazakhstan
Source: PLoS One. 2019 Aug 12;14(8):e0221064. doi: 10.1371/journal.pone.0221064 (PMC6690582; doi:10.1371/journal.pone.0221064)
Supplement: S1 Table — (XLS) [file pone.0221064.s002.xls]

## Sheet: Лист1
S1 Table. List of six-rowed spring barley accessions from six breeding programs in the USA and Kazakhstan
#	Accessions	Breeding Program
1	04AB010	Small Cereal Collection of the USDA, Aberdeen (AB)
2	04AB011-A
3	04AB011-B
4	04AB017-B
5	04AB018-A
6	04AB018-B
7	04AB021-B
8	04AB022-A
9	04AB022-B
10	04AB022-C
11	04AB022-D
12	04AB022-E
13	04AB023
14	04AB025-A
15	04AB025-B
16	04AB025-C
17	04AB025-D
18	04AB030
19	04AB032
20	04AB034
21	04AB041-A
22	04AB041-B
23	04AB041-C
24	04AB042
25	04AB049-
26	04AB050-
27	04AB056-A
28	04AB056-B
29	04AB056-C
30	04AB057
31	04AB058
32	04AB059-A
33	04AB059-B
34	04AB060-
35	04AB063
36	04AB068-
37	04AB071
38	04AB076
39	04AB080-
40	04AB085-A
41	04AB085-B
42	04AB087
43	04AB097-A
44	04AB097-B
45	04AB097-C
46	BARI 6B01-2157	Busch Agricultural Resources, Anheuser-Busch Corporation (BA)
47	BARI 6B012208
48	BARI 6B01-2221
49	BARI 6B01-2513
50	BARI 6B02-3120
51	BARI 6B02-3165
52	BARI 6B02-3200
53	BARI 6B02-3206
54	BARI 6B02-3295
55	BARI 6B02-3306
56	BARI 6B02-3316
57	BARI 6B02-3338
58	BARI 6B02-3339
59	BARI 6B02-3496
60	BARI 6B03-4098
61	BARI 6B03-4105
62	BARI 6B03-4177
63	BARI 6B03-4264
64	BARI 6B03-4265
65	BARI 6B03-4301
66	BARI 6B03-4302
67	BARI 6B03-4304
68	BARI 6B03-4371
69	BARI 6B03-4375
70	BARI 6B03-441
71	BARI 6B03-4478
72	BARI 6B99-6774
73	BARI6B01-2218
74	Tradition
75	FEG124-3	Minnesota State University (MN)
76	FEG124-4
77	FEG125-0
78	FEG125-4
79	FEG125-6
80	FEG125-6-B
81	FEG126-0-A
82	FEG126-0-B
83	FEG126-1-A
84	FEG126-1-B
85	FEG129-5
86	FEG129-6
87	FEG132-0-A
88	FEG132-0-B
89	FEG132-3
90	FEG132-6
91	FEG138-0-A
92	FEG138-0-B
93	FEG138-1
94	FEG138-2
95	FEG141-1-A
96	FEG141-1-B
97	FEG141-2
98	FEG141-3
99	FEG142-1-A
100	FEG142-1-B
101	FEG142-2
102	FEG142-5
103	FEG144-1
104	FEG144-2-A
105	FEG144-2-B
106	FEG144-6
107	FEG144-9
108	FEG146-0
109	FEG146-4-A
110	FEG146-4-B
111	FEG146-5
112	FEG146-6
113	FEG147-0
114	FEG147-1
115	FEG147-4
116	FEG147-6
117	FEG148-1
118	FEG148-2
119	FEG148-4-B
120	FEG148-5
121	FEG149-1
122	FEG149-6
123	FEG150-4-A
124	FEG150-4-B
125	GEN2-28
126	M03-01
127	M03-02
128	M03-04
129	M03-07
130	M03-09
131	M03-12
132	M03-14
133	M03-17
134	M03-19
135	M03-21
136	M03-22
137	M03-24
138	M03-25
139	M03-26
140	M03-30
141	M03-32
142	M03-34
143	M03-35
144	M03-39
145	M03-41
146	M03-42
147	M03-43
148	M03-45
149	M03-47
150	M03-48
151	M03-49
152	M03-50
153	M03-53
154	M03-55
155	M03-57
156	M03-60
157	M03-65
158	M03-66
159	M03-67
160	M03-71
161	M03-74
162	M03-75
163	M03-77
164	M03-80
165	M03-81
166	M03-82
167	MT050045	Montana State University (MT)
168	MT050049
169	MT050214
170	AQUILA	Utah State University (UT)
171	ARIZONA
172	B02-1 86-B
173	B02-1916
174	B02-1925-A
175	B02-1925-B
176	B02-1935
177	B02-193-A
178	B02-193-B
179	GOLDENEYE
180	MILENIUM
181	SHORT2
182	SHORTI
183	STATEHOOD
184	UT01B178
185	UT01B179-A
186	UT01B179-B
187	UT01B179-C
188	UT04B204-A
189	UT04B204-B
190	UT04B204-C
191	UT04B204-D
192	UT04B204-E
193	UT04B205-A
194	UT04B205-B
195	UT04B205-C
196	UT04B206-A
197	UT04B206-C
198	UT04B206-D
199	UT04B206-E
200	UT04B206-G
201	UT04B207-B
202	UT04B207-C
203	UT04B207-D
204	UT04B207-E
205	UT04B207-F
206	UT04B207-G
207	UT04B207-H
208	UT04B207-I
209	UT04B207-J
210	UT04B207-K
211	UT04B207-L
212	UT04B207-M
213	UT04B208-A
214	UT04B208-A
215	UT04B208-B
216	UT04B208-C
217	UT04B208-D
218	UT04B208-F
219	UT04B208-G
220	UT04B208-H
221	UT04B208-I
222	UT04B208-J
223	UT04B209-B
224	UT04B209-C
225	UT04B209-D
226	UT04B209-E
227	UT04B209-F
228	UT04B209-G
229	UT04B209-H
230	UT04B209-I
231	UT04B209-J
232	UT04B209-K
233	UT04B209-L
234	UT04B209-M
235	UT04B209-N
236	UT04B209-O
237	UT04B210-A
238	UT04B210-B
239	UT04B210-C
240	UT04B210-D
241	UT04B210-E
242	UT04B210-F
243	UT1953-6
244	UT1953-7
245	UT1954-1
246	UT1960-4
247	UT1960-4
248	UT1972-6
249	UT2015-7
250	UT99B166
251	UT99B167-A
252	UT99B167-C
253	UTB99167-B
254	03WA-104	Washington State University (WA)
255	03WA-129-A
256	03WA-133-A
257	03WA-133-B
258	03WA-182
259	03WA-193
260	03WA-199-A
261	03WA-199-B
262	03WA-199-C
263	03WA-233
264	04WA-108-D
265	04WA-112-A
266	04WA-112-B
267	04WA-112-C
268	04WA-112-D
269	04WA-112-E
270	04WA-116-A
271	04WA-116-B
272	04WA116-C
273	04WA-116-D
274	04WA-116-E
275	04WA-123-E
276	Bereke 54	Kazakhstan
277	Zhibek Zholy
278	L-16/T-26
279	L-36/T-26
280	L-50/T-26
281	Golozerniy
282	Rikotenze 2006
283	ASHOS-179
284	PMGL-1
