# Supplementary material for: Association mapping for agronomic traits in six-rowed spring barley from the USA harvested in Kazakhstan
Source: PLoS One. 2019 Aug 12;14(8):e0221064. doi: 10.1371/journal.pone.0221064 (PMC6690582; doi:10.1371/journal.pone.0221064)
Supplement: S2 Table — (XLSX) [file pone.0221064.s003.xlsx]

## Sheet: Лист1
S2 Table. Average data for ten agronomic traitsof six rowed barley collection at the Karabalyk breeding station (North Kazakhstan) over 2009-2011
	Traits:	HT	MT	PH	PT	SL	PL	RIL	NKS	YM2	TGW	Origin	Env
	denomination:	days	days	cm	n	cm	cm	cm	n	g	g
Sample ID:
2004		38.3	34.3	66.3	4.4	8	19	0.8	59	2446.5	49.2	Aberdeen	KB2009-2011
2018		36.7	34.7	72	3	6.3	18.7	0.8	52	2647.4	47.2	Aberdeen	KB2009-2011
2023		38	35.3	70	3.6	6.8	20	0.7	54	2555	43	Aberdeen	KB2009-2011
2025		36.3	34.3	75.3	2.4	7.2	21.2	0.8	52	2485.7	44.4	Aberdeen	KB2009-2011
2029		37.3	37.7	69.7	1.8	7.3	23.3	0.7	54.5	2364.6	48.8	Aberdeen	KB2009-2011
2070		38	32.7	60.3	3.4	4.7	15	0.8	36	2114.7	39.9	Aberdeen	KB2009-2011
2104		38.3	35	76	3.4	7.3	26.3	0.8	54.5	2432.5	51.3	Aberdeen	KB2009-2011
2134		39	36	70.7	2.4	6	19	0.8	47.5	2369.5	43.4	Aberdeen	KB2009-2011
2139		36.3	39.7	72.3	2.8	7.5	20.3	0.8	53	2628.5	47.2	Aberdeen	KB2009-2011
2179		34	37.3	63	3.8	5.2	17	0.9	38	2387	43.7	Aberdeen	KB2009-2011
2185		38	34.3	64.7	1.6	6.8	17.3	0.8	51	2562.7	41.2	Aberdeen	KB2009-2011
2240		39	34.7	70.3	2.4	6.5	16	0.8	44	2872.1	46.5	Aberdeen	KB2009-2011
2247		37.7	35	69.7	2	7.1	17.7	0.9	46.5	2334.5	43.5	Aberdeen	KB2009-2011
2284		35.7	35.7	66.3	2	6.2	16.3	0.8	41.5	2233.7	45.2	Aberdeen	KB2009-2011
2316		36.3	34.3	69.7	2.4	7.2	16	0.9	49	2457.7	44	Aberdeen	KB2009-2011
2322		38.3	33	73.3	3.2	8.2	20	0.8	59.5	2818.9	46.3	Aberdeen	KB2009-2011
2363		37	34.3	76.7	2.6	6.8	22	0.8	49	3077.2	46.1	Aberdeen	KB2009-2011
2376		36	35.3	66.3	2.4	5.8	19.8	0.8	42	2650.2	44.5	Aberdeen	KB2009-2011
2377		36.7	34.7	72.7	2	6.7	17	0.9	45	3055.5	44.7	Aberdeen	KB2009-2011
2398		37	34.3	70	2.2	7.3	21	0.8	47.5	2693.6	46.9	Aberdeen	KB2009-2011
2448		34.7	36.7	71.3	2.8	6.2	21.7	0.8	49	2076.9	47.3	Aberdeen	KB2009-2011
2454		34	35.3	69.7	2.8	6	22.3	0.9	38	2866.5	43.6	Aberdeen	KB2009-2011
2481		37.3	35.7	64.7	3.4	6.1	19.3	0.8	46	3224.9	45.1	Aberdeen	KB2009-2011
2510		36	36.7	74.3	3	5.7	20.3	0.8	41	2575.3	43.7	Aberdeen	KB2009-2011
2512		36.7	33.7	70.7	1.8	7	17.3	0.8	48.5	2981.3	49	Aberdeen	KB2009-2011
2528		35.3	39	71.3	2.8	6.3	19.3	0.8	40.5	2924.6	43.6	Aberdeen	KB2009-2011
2542		36	35.7	76.7	2.8	7.2	22	0.7	54	2767.1	48.8	Aberdeen	KB2009-2011
2550		37	32.3	74.3	5	5.8	19.3	0.8	45.5	2461.9	43.9	Aberdeen	KB2009-2011
2560		36.7	37	67	2.2	5.8	20.5	0.8	40	2219.7	45.1	Aberdeen	KB2009-2011
2565		36.7	36	69	2.2	6.3	18.2	0.8	46.5	2285.5	43.3	Aberdeen	KB2009-2011
2588		39.7	34.3	71.7	2.8	5.8	16.7	0.8	41.5	2966.6	48.5	Aberdeen	KB2009-2011
2590		37.7	35.7	70.7	3.8	6.5	19	1.1	38.5	2839.9	45.3	Aberdeen	KB2009-2011
2593		36.3	36	67.7	3	6	17.7	0.9	43	2339.4	46.8	Aberdeen	KB2009-2011
2606		35.7	34.3	69.3	3.2	5.8	25	0.8	41.5	3138.8	44.4	Aberdeen	KB2009-2011
2618		35.7	33.7	70	2	6.5	17.2	0.9	44.5	2011.1	46	Aberdeen	KB2009-2011
2635		33.3	35.7	66.7	1.2	6.2	20.3	0.8	42.5	2673.3	43.2	Aberdeen	KB2009-2011
2654		36.7	38.7	72.3	2.8	6.5	23	0.8	46.5	2610.3	49.6	Aberdeen	KB2009-2011
2657		35	39	69	4	6	20.3	0.8	39.5	2872.1	43.3	Aberdeen	KB2009-2011
2660		35.7	35	70.7	2.4	6.7	17.8	0.8	47	2995.3	48.8	Aberdeen	KB2009-2011
2663		35.3	33.7	75.3	3.8	6.2	20.5	0.8	49	2455.6	49.5	Aberdeen	KB2009-2011
2684		35.7	36.3	71.3	1.6	6	20.3	0.8	40	2949.1	48	Aberdeen	KB2009-2011
2720		36	33.3	60	2.6	6.5	15.3	0.7	52	2711.1	46.8	Aberdeen	KB2009-2011
2728		37	34	67	3.2	6.8	20	0.8	51	2703.4	44.7	Aberdeen	KB2009-2011
2774		38.7	38.7	72	2.8	6.7	17	0.8	47	2392.6	46.8	Aberdeen	KB2009-2011
2778		35	35	69.3	1.2	6	17.7	0.8	40.5	2933.7	44.8	Aberdeen	KB2009-2011
Average		36.6178	35.4244	69.94	2.73333	6.47778	19.3533	0.813333	46.4111	2625.86	45.7089
Max		39.7	39.7	76.7	5	8.2	26.3	1.1	59.5	3224.9	51.3
Min		33.3	32.3	60	1.2	4.7	15	0.7	36	2011.1	39.9
2012		35.7	32.7	72	3	7.3	22.2	0.7	64	2716.7	48.1	Anheuser-Busch	KB2009-2011
2033		38.3	31.3	77.7	3.2	8	23.3	0.8	60	2390.5	46.7	Anheuser-Busch	KB2009-2011
2068		39.7	32.3	80.7	3.6	7.2	21.3	0.7	55.5	2565.5	43.4	Anheuser-Busch	KB2009-2011
2121		35.7	32.7	73.7	4.6	6.5	19.7	0.8	46	2435.3	43.1	Anheuser-Busch	KB2009-2011
2122		40	30.7	71.7	3	6.5	21	0.8	47.5	2464.7	43.6	Anheuser-Busch	KB2009-2011
2165		36.7	33.3	76.3	3.2	7.2	20.5	0.8	50	2676.1	43.6	Anheuser-Busch	KB2009-2011
2175		33.7	35	66.7	2.8	5.3	20.3	0.8	39	1910.3	44.2	Anheuser-Busch	KB2009-2011
2182		36.3	33.7	75.3	3.6	7.3	24.7	0.8	50.5	2609.6	42.3	Anheuser-Busch	KB2009-2011
2192		39.7	29.7	73.7	2.4	5.3	21.7	0.8	40	2508.1	48.4	Anheuser-Busch	KB2009-2011
2197		35	34	69.7	1.8	6.7	20.3	0.9	42.5	2523.5	46	Anheuser-Busch	KB2009-2011
2235		38.7	33.7	74	2.6	6.2	22	0.8	49	2363.2	45.6	Anheuser-Busch	KB2009-2011
2256		37	34.3	70	2.8	7.5	17.7	0.7	63.5	2488.5	44.8	Anheuser-Busch	KB2009-2011
2350		37.7	33	77.3	2.2	7.2	19.7	0.8	56.5	2568.3	45.8	Anheuser-Busch	KB2009-2011
2371		35.3	35	74.7	2.8	7	20.3	0.9	47	2583	45.1	Anheuser-Busch	KB2009-2011
2411		37.7	32.7	77.7	2.4	6.5	20.3	0.8	51.5	2640.4	42.2	Anheuser-Busch	KB2009-2011
2419		36	34.7	73	3.2	7.7	18.3	0.8	52	2576	44.3	Anheuser-Busch	KB2009-2011
2478		37.7	31.7	67.3	2.2	6	18	0.8	46	2477.3	44.8	Anheuser-Busch	KB2009-2011
2537		38	32	78.7	3.8	6.7	25.3	0.8	48.5	2748.2	44.3	Anheuser-Busch	KB2009-2011
2540		34.7	34.7	72	3.2	5.7	21.7	0.8	42	2912.7	48.6	Anheuser-Busch	KB2009-2011
2549		35.7	33	69.3	3.4	5.8	16.7	0.7	47.5	2625	45.3	Anheuser-Busch	KB2009-2011
2556		35.3	33.3	75.7	2.8	5.7	20.7	0.7	45.5	2360.4	44.4	Anheuser-Busch	KB2009-2011
2563		39	33	81.7	3	6.2	21.2	0.7	47	2566.2	46.3	Anheuser-Busch	KB2009-2011
2572		36	33	72.3	2.8	7.2	19.3	0.9	47.5	2670.5	44.9	Anheuser-Busch	KB2009-2011
2578		37	31.7	72.3	2.2	6.7	19.7	0.8	45.5	2763.6	45.8	Anheuser-Busch	KB2009-2011
2595		34.7	34.3	68.3	2.4	6	19.3	0.8	42	2432.5	44.5	Anheuser-Busch	KB2009-2011
2644		34.7	35.3	74.3	2	6.5	21.7	0.8	42	2693.6	44.9	Anheuser-Busch	KB2009-2011
2665		36	34.3	79.3	3.8	6.7	21	0.7	53.5	2806.3	44.7	Anheuser-Busch	KB2009-2011
2667		34.7	34	69	2.4	5.5	18	0.8	39.5	2671.2	47.8	Anheuser-Busch	KB2009-2011
2725		37.3	33.3	72	2.2	6.8	19.3	0.8	53.5	2516.5	44.9	Anheuser-Busch	KB2009-2011
2727		37.3	32.3	75.7	2.2	6.3	20	0.8	49	2611.7	46.5	Anheuser-Busch	KB2009-2011
Average		36.71	33.1567	73.7367	2.85333	6.57333	20.5067	0.786667	48.7833	2562.51	45.1633
Max		40	35.3	81.7	4.6	8	25.3	0.9	64	2912.7	48.6
Min		33.7	29.7	66.7	1.8	5.3	16.7	0.7	39	1910.3	42.2
Rikotenze 2006		37	32	65	NA	4.3	17.3	0.5	22	2294.6	51.7	Kazakhstan	KB2009-2011
Golozerniy		33.7	33	74.7	3.4	6.3	51.7	0.4	43	2159.5	44.2	Kazakhstan	KB2009-2011
Bereke 54		34.3	34	61	2.4	5	14	0.8	24	2710.4	49.7	Kazakhstan	KB2009-2011
Zhibek Zholy		32.7	36	77	4.6	7.5	12.3	1.3	21	2252.6	50.5	Kazakhstan	KB2009-2011
L-16/T-26		31.7	39	81.3	4.2	8.8	20.3	1.3	20.5	2526.3	51.1	Kazakhstan	KB2009-2011
L-36/T-26		35.7	32	61.7	3	4.8	14.7	0.8	19.5	2489.2	52.5	Kazakhstan	KB2009-2011
L-50/T-26		35	34	73	4	7.3	16.7	1.2	22.5	2872.1	51.6	Kazakhstan	KB2009-2011
ASHOS-179		36.3	33.3	78.3	3.8	7.5	23.3	1.1	19.5	2777.6	52	Kazakhstan	KB2009-2011
PMGL-1		34.7	35.3	73	3	6.3	18.7	0.4	42	2635.5	44.1	Kazakhstan	KB2009-2011
Average		34.5667	34.2889	71.6667	3.55	6.42222	21	0.866667	26	2524.2	49.7111
Max		37	39	81.3	4.6	8.8	51.7	1.3	43	2872.1	52.5
Min		31.7	32	61	2.4	4.3	12.3	0.4	19.5	2159.5	44.1
2006		36.3	34	68	3	7.5	21	0.7	62.5	2715.3	47.2	Minnesota	KB2009-2011
2007		36	33	73.7	3	6.7	20	0.7	58.5	2048.9	44.7	Minnesota	KB2009-2011
2014		35	35.3	77.7	2.6	7.3	23	0.7	58	2438.1	47.5	Minnesota	KB2009-2011
2026		35	34.7	78	2.6	6.7	26.3	0.7	54	2645.3	46.9	Minnesota	KB2009-2011
2031		38.3	31	77.3	3.4	7.2	20.7	0.8	54.5	2816.8	41.9	Minnesota	KB2009-2011
2041		37.7	32.3	73.3	2.6	6	16.3	0.7	45.5	2347.8	47.3	Minnesota	KB2009-2011
2048		37.7	33.3	74.7	4.8	6.8	19	0.8	56	2816.8	45.6	Minnesota	KB2009-2011
2054		39.3	33.3	84.7	2.6	7.8	24.3	0.8	58.5	2050.3	45.2	Minnesota	KB2009-2011
2055		37.3	35	78.3	3	6.3	25.3	0.7	53	2091.6	44.3	Minnesota	KB2009-2011
2057		37	37.3	76.7	1.8	7.5	20.7	0.7	59.5	2605.4	48	Minnesota	KB2009-2011
2061		38	34	84	5.5	7	29.7	0.8	58	2186.1	44.8	Minnesota	KB2009-2011
2073		26.7	42.3	73	4.8	7.2	24	0.8	59.5	2258.9	44	Minnesota	KB2009-2011
2086		35.7	34.3	71	2.4	6.8	20.3	0.8	46	2111.2	45.7	Minnesota	KB2009-2011
2092		35.7	38.7	74.7	2.6	6.3	23	0.7	48	2275	45.2	Minnesota	KB2009-2011
2099		37.7	36.3	70.3	3	7.8	17.3	0.8	59	2443	45.3	Minnesota	KB2009-2011
2102		36	33	64.3	2.4	7.2	15.3	0.8	50	2006.9	43.7	Minnesota	KB2009-2011
2106		36.7	33	66	2.4	6.7	18.7	0.8	51	2442.3	46.9	Minnesota	KB2009-2011
2108		35.7	34.7	68	2.8	6.7	17	0.8	47.5	2344.3	43.6	Minnesota	KB2009-2011
2140		35.7	33.7	62	2.4	6.8	16.7	0.8	50	2425.5	44.6	Minnesota	KB2009-2011
2166		35.7	35	80	3	6.7	22.3	0.8	45	2359.7	43.3	Minnesota	KB2009-2011
2167		35.3	34.3	72.7	2.4	6.5	21.2	0.7	44.5	2516.5	45	Minnesota	KB2009-2011
2168		35	34.7	71	1.6	6.2	20	0.8	41	1975.4	41	Minnesota	KB2009-2011
2169		36	32.3	70.3	1.3	5.2	21	0.8	42	1810.9	40	Minnesota	KB2009-2011
2208		36.3	34.7	73.3	2.8	7.3	19.3	0.8	55.5	2650.9	48.3	Minnesota	KB2009-2011
2227		36	33.7	62.3	2.8	6.5	18	0.8	46.5	2603.3	46.7	Minnesota	KB2009-2011
2233		39	33.7	80.3	3.6	7.2	23.7	0.8	54.5	2621.5	44.4	Minnesota	KB2009-2011
2239		36.3	25	80.3	2.4	5.8	20.3	0.8	44	2270.1	41.8	Minnesota	KB2009-2011
2248		33.7	33.7	65.3	4.4	5.4	18.5	0.9	31	1932	38.5	Minnesota	KB2009-2011
2250		35	34.7	68.7	2.2	6.3	19.7	0.7	51	2373	48.7	Minnesota	KB2009-2011
2260		NA	NA	NA	NA	NA	NA	NA	NA	#VALUE!	NA	Minnesota	KB2009-2011
2267		36.3	36	75.3	2	7.8	19.3	0.7	62	2561.3	46.3	Minnesota	KB2009-2011
2268		35.7	35.3	82.3	2.8	7.2	22.7	1	46	2190.3	45.3	Minnesota	KB2009-2011
2269		35.7	36.3	73.7	3.4	7	18.7	0.8	53	2510.9	48.4	Minnesota	KB2009-2011
2276		37.3	33	70.7	2.8	6.7	18.3	0.7	52	2540.3	48.1	Minnesota	KB2009-2011
2282		35.3	36	76	1.8	7.3	19.7	0.8	47	2328.2	47.7	Minnesota	KB2009-2011
2292		36.7	34	71	2.4	6	23.3	0.7	47	1978.2	45.1	Minnesota	KB2009-2011
2294		35.3	37.3	71.3	3.6	6.8	18.3	0.7	51	2426.9	46.2	Minnesota	KB2009-2011
2298		35.3	33.7	74.7	3.2	6.5	19	0.7	59.5	2172.1	38.2	Minnesota	KB2009-2011
2309		35.3	37	72	2.4	7.1	20.7	0.8	48	2591.4	44.1	Minnesota	KB2009-2011
2311		38	35	81.3	2.6	6.7	22	0.8	48.5	2169.3	41.7	Minnesota	KB2009-2011
2319		38	35.7	76.7	3.6	6.2	18.3	0.8	46	2389.1	43.3	Minnesota	KB2009-2011
2329		36	34	72.3	2.6	7.2	21.7	0.8	49	2522.1	46	Minnesota	KB2009-2011
2364		37	35.3	78.3	2.2	7	26	0.8	51.5	2665.6	47.8	Minnesota	KB2009-2011
2373		36.3	35.7	74.3	1.8	6.7	21	0.8	46	2876.3	44.9	Minnesota	KB2009-2011
2382		36	35	74.7	3.8	6.3	19.3	0.9	38.5	2878.4	48.6	Minnesota	KB2009-2011
2385		38.3	35.7	75.3	3	6.7	20	0.8	52	2881.9	47.5	Minnesota	KB2009-2011
2395		35.7	33.3	80	1.6	6.8	23.7	0.9	44.5	2191	43.7	Minnesota	KB2009-2011
2396		36.7	33.3	78.3	3	6.8	23.7	0.8	48.5	2660	44.6	Minnesota	KB2009-2011
2403		36	36	80.3	2	7.5	20.7	0.8	57.5	2204.3	44.2	Minnesota	KB2009-2011
2417		35.7	34.3	80.7	18.2	5.4	23	0.8	39.5	2506	46.5	Minnesota	KB2009-2011
2426		36	34.7	78.7	2.2	6.7	22	0.7	58	2116.1	42.1	Minnesota	KB2009-2011
2437		37	34	87.3	2.8	7.7	23	0.9	49.5	2073.4	41.9	Minnesota	KB2009-2011
2440		36.3	35.7	71.7	5.4	7.7	16	1.5	34	2401.7	43.9	Minnesota	KB2009-2011
2441		35.3	36.7	74	3	7	20.3	0.9	45.5	2922.5	46.5	Minnesota	KB2009-2011
2445		35.7	33	75	1.2	6.4	20.3	0.8	40	2034.2	41	Minnesota	KB2009-2011
2451		35.3	35.7	65	2.6	7.2	16.7	0.8	48.5	2592.8	47.3	Minnesota	KB2009-2011
2459		35.3	33	72	2	5.7	18	0.9	38.5	2403.8	42.9	Minnesota	KB2009-2011
2467		36.3	33	69.7	2.8	6.2	18.7	0.8	45.5	2266.6	44.7	Minnesota	KB2009-2011
2476		34.7	35	69.7	2	6	16.3	0.7	48.5	1738.1	47.3	Minnesota	KB2009-2011
2479		36.7	34	78.7	2.4	6.7	19.7	0.8	49	2627.1	42.6	Minnesota	KB2009-2011
2489		36.3	35.3	73.3	2.6	6.2	20.7	0.8	49.5	2432.5	44.1	Minnesota	KB2009-2011
2498		36.7	36.7	77.7	3.4	7.4	19.3	0.8	57.5	2858.1	47.2	Minnesota	KB2009-2011
2511		35.3	34.7	72.3	3.8	6.8	18.3	0.9	48	2961	46.5	Minnesota	KB2009-2011
2519		35	36.7	72.3	1.8	6.1	22.7	0.8	47.5	2546.6	44.7	Minnesota	KB2009-2011
2521		35	35.3	63.3	1	6.5	12.3	1	40.5	2571.8	48.5	Minnesota	KB2009-2011
2522		38	32.3	76.3	2.6	6.7	20.7	0.8	51	2611.7	47.4	Minnesota	KB2009-2011
2535		35.3	36.3	83.3	3.4	6.5	20.2	0.7	55	2356.9	44.8	Minnesota	KB2009-2011
2544		36	40	72	2.6	7.3	18.7	0.8	55	2824.5	46.3	Minnesota	KB2009-2011
2552		36.3	34.3	70	2.8	6.7	17.3	0.9	47	2386.3	45.8	Minnesota	KB2009-2011
2558		35.7	36.3	67.7	2.6	6.8	16.2	0.8	49	2573.9	46.9	Minnesota	KB2009-2011
2559		35	36	66.7	3.8	5.7	16.2	0.8	44.5	2504.6	42.3	Minnesota	KB2009-2011
2573		36.3	34.7	76	1.8	6.8	19.3	0.8	46.5	2549.4	44.1	Minnesota	KB2009-2011
2601		36	33.7	71.3	1	6	18.7	0.8	48.5	2930.9	45.1	Minnesota	KB2009-2011
2604		37	36	78.7	2.8	6.2	22	0.8	43.5	2937.9	48.5	Minnesota	KB2009-2011
2613		39.7	35	77	3.4	6.8	18.8	0.8	56	1610	44.8	Minnesota	KB2009-2011
2630		35.7	33.7	75.3	1.6	6.7	21	0.7	53	2239.3	45.9	Minnesota	KB2009-2011
2638		33.7	34.3	65	1.6	5.7	15	0.8	43	2974.3	44.8	Minnesota	KB2009-2011
2648		36.7	36	73.7	2.2	6.2	19.8	0.8	51.5	2753.8	46.5	Minnesota	KB2009-2011
2653		34	36.3	79.3	3.2	6.5	20.3	0.9	43.5	2431.8	43.7	Minnesota	KB2009-2011
2670		34.7	35.3	80.3	1.8	5.8	25.7	0.7	46	2568.3	44.8	Minnesota	KB2009-2011
2675		35	34	75.3	2	5.8	21.3	0.8	38.5	2646.7	46.7	Minnesota	KB2009-2011
2678		35.7	36.3	76	2.6	6.5	18.7	0.8	50	2849.7	50.9	Minnesota	KB2009-2011
2693		37.7	34.7	81	2.6	5.8	18.8	0.7	49	2214.1	44	Minnesota	KB2009-2011
2700		36.7	35.7	76.3	2.4	7	22	2.4	18.5	2368.8	52	Minnesota	KB2009-2011
2701		36.3	36.3	76.7	1	6	19.3	0.7	51.5	2496.9	45.5	Minnesota	KB2009-2011
2704		36.7	34.7	85.7	3	6.5	22	0.7	51	2585.1	46.9	Minnesota	KB2009-2011
2735		35	35	71.3	2.4	6.2	18	0.8	45.5	2853.9	49.9	Minnesota	KB2009-2011
2743		35	38.7	70.3	4.2	6.7	17.3	0.8	48.5	2691.5	46.5	Minnesota	KB2009-2011
2745		36	34.3	70.3	2.6	5.3	24.3	0.9	33.5	2125.9	41.7	Minnesota	KB2009-2011
2759		37	37.3	70	1.4	5.8	17.7	0.7	44	2233	43.1	Minnesota	KB2009-2011
2768		36.3	35.7	72.3	2.8	6.7	19.7	0.9	45.5	2279.2	46.5	Minnesota	KB2009-2011
2776		36.7	35.7	80.3	3.6	7.3	25.3	0.8	53	2338	46.8	Minnesota	KB2009-2011
Average		36.0824	34.8901	74.2626	2.85495	6.63077	20.2264	0.815385	48.7088	2438.56	45.2934
Max		39.7	42.3	87.3	18.2	7.8	29.7	2.4	62.5	2974.3	52
Min		26.7	25	62	1	5.2	12.3	0.7	18.5	1610	38.2
2119		38.7	31	76.7	7	8.7	17.3	2.1	23	2651.6	52.6	Montana	KB2009-2011
2320		38.3	33	70	3	6.8	20.3	0.8	52	2363.9	46	Montana	KB2009-2011
2655		37.3	32.7	75	6.4	7.8	15.2	2.2	21.5	3188.5	52	Montana	KB2009-2011
Average		38.1	32.2333	73.9	5.46667	7.76667	17.6	1.7	32.1667	2734.67	50.2
Max		38.7	33	76.7	7	8.7	20.3	2.2	52	3188.5	52.6
Min		37.3	31	70	3	6.8	15.2	0.8	21.5	2363.9	46
2005		36.3	33.3	67	1	4.7	16.3	0.5	50	2525.6	50.3	Utah	KB2009-2011
2008		39	30.7	77.3	3.2	5.3	23	0.6	54.5	2334.5	48.6	Utah	KB2009-2011
2039		39	31.3	79	4.2	5	21.3	0.8	42	2097.2	43.2	Utah	KB2009-2011
2046		38	32.3	65.3	5.2	6.3	18.3	1.5	28.5	1771	45.2	Utah	KB2009-2011
2050		37.3	34	70.3	5	5.5	21.7	0.6	56.5	2669.1	41.5	Utah	KB2009-2011
2067		35	35	69.7	3.4	5.3	20.3	0.8	40.5	2225.3	46.5	Utah	KB2009-2011
2078		35	33.7	65	3.4	5.3	16	0.7	44	2447.9	44.8	Utah	KB2009-2011
2083		38.7	34.3	76.3	2	21.3	24.3	3.7	44	2567.6	46.3	Utah	KB2009-2011
2085		38.7	32	76.3	3.8	6.8	22.3	0.9	48.5	2277.8	42.7	Utah	KB2009-2011
2098		34.3	36.3	41.3	4.2	5.8	17	0.8	44.5	1077.3	32.7	Utah	KB2009-2011
2107		35	33.3	74	2.8	5.3	22	0.8	40.5	2179.1	47.2	Utah	KB2009-2011
2110		34.7	35	60.7	3.6	5	22	0.8	40	2198.7	49.8	Utah	KB2009-2011
2115		36	33.7	71	3.4	5.7	21.7	0.6	52.5	2232.3	48	Utah	KB2009-2011
2141		35.3	34	61.7	2.8	5.3	15.3	0.7	44.5	2316.3	43.9	Utah	KB2009-2011
2144		39.7	34.7	78.3	3.4	6.8	18.7	0.8	54.5	2011.1	49.8	Utah	KB2009-2011
2145		38	38	62.3	3.2	5.7	17	0.7	49.5	2234.4	45.9	Utah	KB2009-2011
2163		36.3	37	77.7	1	6.3	19.3	0.7	49.5	2166.5	49.7	Utah	KB2009-2011
2164		35	38.7	76	2.8	6.5	18.7	0.7	53.5	2676.1	47	Utah	KB2009-2011
2171		36.7	36	85	1	7	24.7	0.9	49	2834.3	52.5	Utah	KB2009-2011
2177		36.3	34	65	2.6	5.2	14.7	0.7	43.5	2586.5	48.6	Utah	KB2009-2011
2181		39	32	77	3.6	6.2	20.7	0.8	47	2342.9	41	Utah	KB2009-2011
2184		37	35	67.7	3	5.3	17.3	0.8	45	2739.1	49	Utah	KB2009-2011
2195		37.3	34.7	76.3	2.2	5.8	22.2	0.8	39.5	2333.1	51.2	Utah	KB2009-2011
2207		34.3	35.7	68.7	3.2	5.5	18.3	0.8	42	2372.3	52.2	Utah	KB2009-2011
2224		35.7	35.3	68.3	3.6	5.2	20	0.8	42.5	2334.5	48.9	Utah	KB2009-2011
2225		36	35	65.3	3	4.5	21.7	0.6	41	2383.5	42	Utah	KB2009-2011
2238		37	33.7	75.3	4.4	5.2	20	0.8	40	2025.1	47.3	Utah	KB2009-2011
2244		37	34	72.7	2.2	6.2	17.2	0.7	43.5	2544.5	43.1	Utah	KB2009-2011
2251		36.7	35	78	2.2	5.3	24	0.6	53.5	2809.1	47.7	Utah	KB2009-2011
2255		35	48.7	74	4	8.2	19.5	2	55	2454.9	48.8	Utah	KB2009-2011
2262		34.7	34.3	68	3.4	6.3	15.8	0.6	47	2513	44.9	Utah	KB2009-2011
2263		33.7	33.7	70	4.2	6.8	21.7	0.8	46.5	2450.7	40.5	Utah	KB2009-2011
2273		39.3	34.3	74	1.8	7.5	18.3	0.7	62.5	2613.8	45.1	Utah	KB2009-2011
2278		38	32.7	70	2.6	6.2	18.3	0.7	53	2463.3	48.5	Utah	KB2009-2011
2279		34.3	35.7	70	1.4	5.7	17.8	0.9	39	2400.3	45.4	Utah	KB2009-2011
2283		36.3	25	67.3	1.8	6.2	14.5	0.9	43	2513.7	50.2	Utah	KB2009-2011
2285		36.7	35.7	78.7	2	5.8	20	0.7	49	2417.1	55.1	Utah	KB2009-2011
2288		36.3	35	62.3	2.2	5.3	22	0.9	33.5	2130.1	48.5	Utah	KB2009-2011
2289		36.7	33	76.7	5	5.8	23.7	0.7	50.5	2750.3	47.1	Utah	KB2009-2011
2293		56.3	13	40.7	1.4	5.8	14.3	0.8	38.5	1084.3	33.3	Utah	KB2009-2011
2323		36	34.3	79.3	3.8	6.7	24.3	1.2	39.5	2702	46.9	Utah	KB2009-2011
2331		37.7	37	75.3	2.2	5.8	22.3	0.8	45	2534.7	49.2	Utah	KB2009-2011
2335		34	34.3	76.7	3	5	22.2	0.8	37	2001.3	52	Utah	KB2009-2011
2336		38	32	82	2.4	4.7	27	0.8	40	2396.1	48.5	Utah	KB2009-2011
2352		37.3	37.7	73.3	1.8	5.7	21.7	1	41.5	2688	43	Utah	KB2009-2011
2356		36.7	33.3	71	2.8	6	22	0.7	48.5	2588.6	46.4	Utah	KB2009-2011
2374		34.7	33.7	71.7	3.8	5.8	20	0.7	44.5	2450.7	46.5	Utah	KB2009-2011
2380		38.7	31.3	74.3	3.2	5.2	22	0.7	40	2144.1	48	Utah	KB2009-2011
2391		34	35	80.3	4	7.2	23.7	0.8	55	2627.8	46.8	Utah	KB2009-2011
2402		34.7	35.3	68.7	2.4	6.3	19.3	0.9	39.5	2702	48.7	Utah	KB2009-2011
2406		35.3	33	71.7	2.6	6.3	16	1	31	1927.1	49.1	Utah	KB2009-2011
2407		32.3	36	66.7	4.8	5.8	17	1	35.5	1969.1	47.5	Utah	KB2009-2011
2415		35	34.3	71.7	2.2	5.8	21.7	0.8	42.5	2158.1	46.6	Utah	KB2009-2011
2433		35.3	37.3	70	2.8	5.5	19.3	0.8	42	2899.4	44.9	Utah	KB2009-2011
2435		36.7	33.3	79	5.4	7.5	21.7	1.5	30	2314.9	46.2	Utah	KB2009-2011
2438		36	36.3	66.7	3.4	8.5	17.7	1.2	45.5	2652.3	49.8	Utah	KB2009-2011
2450		39	34.3	70	3	5.5	16.3	0.7	49	2741.9	45	Utah	KB2009-2011
2452		37.3	36.7	84.7	2.2	6.2	22.3	0.8	46	2352	46.9	Utah	KB2009-2011
2461		35.7	32.3	69.7	2.6	5.3	20	0.7	46	2395.4	46	Utah	KB2009-2011
2495		35.7	35.3	73.7	2.6	5.2	24	0.6	45.5	2357.6	46.1	Utah	KB2009-2011
2499		37	35.3	68.7	2.6	5.2	18.3	0.7	47.5	2643.9	44.2	Utah	KB2009-2011
2506		36.3	35.3	80.7	3.4	5.3	27.3	0.7	51	2802.1	48	Utah	KB2009-2011
2518		34.7	36	68.3	2.2	5.7	19.2	1.4	34	2323.3	53.5	Utah	KB2009-2011
2526		36	33	77.3	1.6	6.5	20	1.5	38	2804.9	49.7	Utah	KB2009-2011
2536		39	34.7	76.3	3.6	5.3	21	0.6	52	2063.6	51.2	Utah	KB2009-2011
2548		35	33.3	70.3	3	5	18.8	0.7	44.5	2369.5	41.9	Utah	KB2009-2011
2553		36.3	37	75	1.6	5.5	17	0.7	42.5	2044.7	50.7	Utah	KB2009-2011
2567		36.7	33.3	70	2.8	4.8	18.8	0.6	42.5	2109.1	47.7	Utah	KB2009-2011
2568		35.3	33.7	66.7	6.2	5.8	19.7	0.7	48.5	2835	49.3	Utah	KB2009-2011
2598		36	33.3	78.7	2.6	5.2	23.7	0.7	47	2878.4	47.5	Utah	KB2009-2011
2599		36.7	34.3	73.7	11	5.2	24	0.7	45.5	2842	45.7	Utah	KB2009-2011
2624		37	33.3	77.7	1.4	5.5	19	0.8	46	2158.1	53.1	Utah	KB2009-2011
2625		36	33.3	73	2.4	5	23.7	0.7	43	2374.4	46.7	Utah	KB2009-2011
2627		39	35	67.3	2.4	5.8	18.8	0.7	48	3778.6	45.4	Utah	KB2009-2011
2629		33.7	35	58	1.8	5	18.5	0.7	41	1910.3	44.8	Utah	KB2009-2011
2643		36.7	31.7	66.7	3.4	5.8	18.8	0.7	53	2649.5	42.2	Utah	KB2009-2011
2646		36	36	71.7	2	5.2	19.7	0.7	42	2626.4	47.2	Utah	KB2009-2011
2650		36	36	69.3	2.4	5.8	22	0.6	54.5	2895.9	47.1	Utah	KB2009-2011
2664		35	34	61.7	1.8	5	15.7	0.7	39.5	2689.4	47.2	Utah	KB2009-2011
2669		37.7	34.7	84.3	3.8	6	21.5	0.7	50.5	2423.4	45	Utah	KB2009-2011
2673		35.3	35.3	70.7	2.2	6	17.3	0.8	41.5	2570.4	51.4	Utah	KB2009-2011
2674		35.7	33.7	77.3	3	6	21	0.8	45	2481.5	42.3	Utah	KB2009-2011
2718		36.3	34	80.7	2.2	5.8	26.3	0.7	48	3031.7	48.5	Utah	KB2009-2011
2719		31.3	36	64.7	2.2	5.2	19.3	0.7	42	2287.6	45.5	Utah	KB2009-2011
Average		36.5048	34.2702	71.494	2.99762	5.95833	20.1405	0.839286	44.9048	2420.25	46.8321
Max		56.3	48.7	85	11	21.3	27.3	3.7	62.5	3778.6	55.1
Min		31.3	13	40.7	1	4.5	14.3	0.5	28.5	1077.3	32.7
2013		38	22.7	71.3	2.6	6.7	18.2	0.7	59.5	2564.1	51.1	Washington	KB2009-2011
2040		33.7	36	72.7	4.6	6.2	25.7	0.7	53.5	2265.9	42.4	Washington	KB2009-2011
2071		26.7	41.7	72.7	3	6.5	20.3	0.8	42.5	2344.3	41.9	Washington	KB2009-2011
2075		39	31.7	75	1.8	6.2	20.3	0.8	41	2527.7	47.8	Washington	KB2009-2011
2125		40.3	34.7	71.3	3.8	7	16	0.8	51	2047.5	47.3	Washington	KB2009-2011
2147		39	32.3	75.3	3.8	8	16	2.2	21	2302.3	51	Washington	KB2009-2011
2222		36.3	34	68.3	3	6.2	17	0.8	46	2492.7	43.9	Washington	KB2009-2011
2287		36.3	35	75.7	2.8	7.8	21	1.5	32.5	2267.3	47.8	Washington	KB2009-2011
2290		36	34.3	73.3	1.2	5.2	19.3	0.7	36.5	2706.2	48.2	Washington	KB2009-2011
2300		36	34.3	69	1.6	6	15	0.8	44.5	2216.9	44	Washington	KB2009-2011
2305		35.3	33.3	61.3	2.6	5.5	21.7	0.8	42	1987.3	45.9	Washington	KB2009-2011
2355		37.3	34.7	78.7	5.4	6.8	21.3	1.1	45	2664.9	47.3	Washington	KB2009-2011
2384		36	35.7	71	1.8	5.7	18	0.8	44	2688.7	45.4	Washington	KB2009-2011
2400		36.3	34.7	72.3	2.6	6.5	20.7	0.9	43	2720.9	49.4	Washington	KB2009-2011
2422		39	30	74.7	4	5.8	23	0.8	45	1964.2	42.6	Washington	KB2009-2011
2582		37	33.7	82	2.6	6.3	24.3	0.8	49	2692.9	47.6	Washington	KB2009-2011
2608		35.3	33.3	70.7	2.6	5.4	17.7	0.8	38.5	2879.1	45.8	Washington	KB2009-2011
2617		39.3	34.3	77	2.6	6.5	22	0.8	47	2527.7	51.9	Washington	KB2009-2011
2680		35.7	33	80.3	3	6.3	26	0.8	41	2627.8	50.2	Washington	KB2009-2011
2752		37	35.3	76.3	2.6	6.3	23.3	0.8	51	2782.5	46	Washington	KB2009-2011
2772		38	32.7	70.3	2.6	5.5	16.7	0.8	41.5	2094.4	45.6	Washington	KB2009-2011
Average		36.5476	33.6857	73.2952	2.88571	6.30476	20.1667	0.904762	43.5714	2445.97	46.8143
Max		40.3	41.7	82	5.4	8	26	2.2	59.5	2879.1	51.9
Min		26.7	22.7	61.3	1.2	5.2	15	0.7	21	1964.2	41.9
